# Supplementary material for: Development, Analysis, and Sensory Evaluation of Improved Bread Fortified with a Plant-Based Fermented Food Product
Source: Foods. 2023 Jul 25;12(15):2817. doi: 10.3390/foods12152817 (PMC10417715; doi:10.3390/foods12152817)
Supplement: Supplementary file 1 [file foods-12-02817-s001.zip]

Archive with 1 entries (1 files):
- foods-2478730-supplementary.pdf
